# Supplementary material for: Identification and validation of disulfidptosis-associated molecular clusters in non-alcoholic fatty liver disease
Source: Front Genet. 2023 Sep 8;14:1251999. doi: 10.3389/fgene.2023.1251999 (PMC10514914; doi:10.3389/fgene.2023.1251999)
Supplement: Supplementary file 1 [file Table1.XLS]

id	B cells naive	B cells memory	Plasma cells	T cells CD8	T cells CD4 naive	T cells CD4 memory resting	T cells CD4 memory activated	T cells follicular helper	T cells regulatory (Tregs)	T cells gamma delta	NK cells resting	NK cells activated	Monocytes	Macrophages M0	Macrophages M1	Macrophages M2	Dendritic cells resting	Dendritic cells activated	Mast cells resting	Mast cells activated	Eosinophils	Neutrophils
GSM2385761_Control	0.0619898530217318	0	0.108178401924727	0	0	0.180441862350286	0	0	0	0.0316248020613158	0	0	0.158856542554626	0	0.035287766949927	0.0909948047971666	0	0.0190991966099971	0	0.173143343039013	0.0428294742087338	0.0975539524824763
GSM2385764_Control	0.0410566223067956	0	0.0203369203519509	0	0	0.216609840702766	0.0168256101143736	0	0	0.0283799224644381	0	0.0172047802386619	0.118783614191412	0	0.052725434450515	0.13648498701747	0	0.0110399915735355	0	0.174266074790908	0.0779422704995018	0.0883439312976715
GSM2385766_Control	0.0851506866167346	0	0.0819213760789264	0	0	0.264324865977469	0	0	0	0.00358284365272546	0	0.0249162335915896	0.20573027970996	0.0289623797780554	0.0607220702228925	0.0570121458579533	0	0	0	0.136751235695648	0	0.0509258828180461
GSM2385768_Control	0.115837017932172	0	0.0951601469492343	0	0	0.193809531356247	0.0154653133548099	0	0	0.0707086459916095	0	0.0299389711381874	0.0859195788229731	0	0.0471591440268332	0.129858542283745	0	0.0217902569947527	0	0.115962220846313	0.00877619618201088	0.0696144341211122
GSM2385769_Control	0.0814774061706714	0	0.12577335849063	0.00758186069267798	0	0.183537441925103	0	0	0	0	0.00391021305707418	0.00815143280359995	0.18798452945484	0	0.0158675938573242	0.102783023331595	0	0.0663495241378254	0	0.163084968977866	0	0.0534986471007938
GSM2385770_Control	0.0439577556130251	0	0.090429476261482	0.0530857459170035	0	0.148006108894624	0	0	0	0.0285561323120303	0	0.0225884418617712	0.199676498469726	0	0.0335784884052197	0.0945269855730217	0	0.0310772673124923	0	0.194004365767748	0	0.0605127336118559
GSM2385772_Control	0.0674952807545799	0	0.0768860874826845	0.0264848861420895	0	0.149699047577422	0	0	0	0.00417763709932259	0.00489079260137242	0.0378587337588074	0.239290740299392	0	0.00456971289133408	0.220558252363239	0	0.0293781754065627	0	0.120797155346927	0	0.0179134982762666
GSM2385776_Control	0.0374860135468744	0	0.115197015301648	0.0472445666270078	0	0.0444535029847742	0	0	0.00383151407996197	0.0472886414698792	0	0.0319288834037036	0.23628055226793	0	0.0091301479623691	0.20032808013631	0	0.0498266370858296	0	0.115936824800269	0	0.0610676203334432
GSM2385779_Control	0.0368138482574492	0	0.101395011128608	0	0	0.12248511565371	0	0	0	0	0	0.0767442485691516	0.195317489188581	0.0165153945185581	0.0869761693071618	0.114506573374289	0	0.015004136844227	0	0.169091327822722	0.0145637573278712	0.0505869280076707
GSM2385781_Control	0.0444733980511023	0	0.115178046642778	0	0	0.128044512135088	0	0	0	0.0282916636410397	0	0.0228629737122763	0.175631356759647	0	0	0.118724156435168	0	0.0554083491927726	0	0.187297742402117	0.0400406902843357	0.084047110743676
GSM1178971_Control	0.0396891115027034	0	0.104988310902703	0.172991217666146	0	0.0660517899570733	0.0358037704547483	0	0	0.153435813423639	0	0.0060196070101651	0.0624410237204537	0	0.114755362879692	0.185722153950136	0	0	0.0581018385325398	0	0	0
GSM1178974_Control	0.0148369857546014	0	0.0762284873302432	0.0542810399171032	0	0.119507949020572	0.00670319773974554	0	0	0.0313790029292585	0	0.0641333754100266	0.217315439393346	0	0.0226300915666066	0.290266414283801	0	0.00784857868414784	0.0541902781661769	0	0	0.0406791598043712
GSM1179010_Control	0.0284934792746711	0	0.107575982237958	0	0	0.151143096623039	0	0	0	0.0764608733687991	0	0.0241138375601015	0.0447612660438867	0	0.0526908796702651	0.185537484828868	0	0.0229500901910649	0	0.22962631193261	0.0159778275222815	0.0606688707464562
GSM1179009_Control	0.0405563309845182	0	0.149645728820833	0.112828267422669	0	0.0812826299949778	0	0	0	0.135107135635814	0	0.00983843021619732	0.0435737635228743	0	0.0547728357883588	0.315914541204811	0	0.00515199574221698	0.0367276918972609	0	0.00268526251121765	0.0119153862582507
GSM1627741_Control	0.117634852599651	0	0.0619709011721493	0.278420150805407	0	0.0122081466485831	0.0354450252049756	0	0.0700541209902323	0	0.00440534185643024	0.0169618702968138	0.168236230190818	0	0.0252303055969242	0.14209651661754	0	0.0138884062683103	0.0436225641994586	0	0.000459543172634162	0.00936602438007388
GSM1627749_Control	0.0474135898587958	0	0.0947096244505274	0	0	0.251846618004288	0.0519748724294535	0	0	0.134446667044713	0	0.00239333112784825	0.086940408463177	0	0.022210489659215	0.191794809266631	0	0.00114436954504869	0.0678534313561307	0	0	0.0472717887941717
GSM1627761_Control	0.0639334933147914	0	0.117594347766617	0.0022494591653865	0	0.110070141270903	0	0	0	0.15040992152356	0	0.0249975183734501	0.0754687629625168	0	0.0247076736224546	0.36958886806118	0	0	0.0270610061956911	0	0.00750251161426157	0.0264162961291875
GSM2385721_Treat	0.00344652828232854	0	0.0439124746132221	0.137517991899515	0	0.378807761729052	0.0173158805198403	0	0	0.00619115737188196	0	0.053343805196897	0.0856683092731112	0.0244738591554954	0.112690323041921	0.0222470051286128	0.0470935721788012	0	0.0672913316093209	0	0	0
GSM2385728_Treat	0	0	0.0807534794049253	0.146616318369895	0	0.166857150634028	0	0	0	0.0511948065876452	0.0498788972634766	0	0.0818593941535888	0	0.117970755707732	0.134356646100913	0.010043822600927	0	0.146120949728534	0	0	0.014347779448336
GSM2385731_Treat	0.0187739621260699	0	0.11130795762458	0.093617127192382	0	0.129923182536996	0	0	0	0.217378942027521	0	0	0	0.0294465354112386	0.0599459006339598	0.264795486114644	0	0.0108637589908414	0.0639471473417666	0	0	0
GSM2385737_Treat	0.0160760688573004	0	0.145482145130026	0	0	0.232339831247164	0	0	0	0.0594550485923488	0	0.0334847375466879	0.130127832057844	0.01759755676476	0.0420754158701896	0.1707012971274	0	0.0586481698605826	0.0940118969456965	0	0	0
GSM2385739_Treat	0.0451804047856103	0	0.0986210098593268	0.114975145712363	0	0.157223186942037	0.00773733054644405	0	0	0.0591323891728475	0	0.022547341696457	0.114115886639771	0	0.105412320056001	0.15328103789431	0	0	0.121773946694833	0	0	0
GSM2385741_Treat	0.0149027133171365	0	0.061232643773462	0.109250825736659	0	0.190932508658375	0	0	0.0405118005027981	0.0716849135001729	0.0232966571829492	0	0.0800877604730776	0.00299573563458395	0.126156582888048	0.129232302744054	0.00697511092972732	0	0.142740444658956	0	0	0
GSM2385726_Treat	0.0144008740822118	0	0.048736674240631	0.0526780282955013	0	0.146868471698978	0.0520983084930051	0	0	0.17873581541912	0	0.0225643799465672	0	0	0.0611038102074431	0.271581367440138	0.0204163744966659	0	0.0880773176713348	0	0.0427385780084044	0
GSM2385738_Treat	0	0.0403665717650489	0.0825480387527836	0.0465256969348265	0	0.136906721334241	0.015727440891626	0	0	0.115928106539372	0.0183486725208325	0	0.0377220567172526	0	0.0544355850564707	0.350307337288752	0	0	0.0972990013083891	0	0	0.00388477089040491
GSM2385747_Treat	0	0.0269559283046506	0.0121648931973047	0.00146324171163521	0	0.140157966880787	0	0	0.0703776406435704	0.102182670840398	0.0160511575612932	0.0463469589225977	0.0465320509114022	0	0.0711112368513692	0.372332839091627	0	0	0.0679247248801201	0	0.0178058582148442	0.00859283198840017
GSM2385773_Treat	0.0585343554231454	0	0.246797814802825	0.0239442935225146	0.0790147996647539	0.0341676803141522	0.0361939834109591	0	0	0	0.0298853928236592	0	0.179376488011013	0.0304137884933153	0.0106307048863607	0.103789552913858	0	0.0653506992038015	0	0.0575879401782958	0	0.0443125063513469
GSM2385777_Treat	0.0638900914113804	0	0.0402063136988852	0	0	0.132222385490973	0	0	0	0.0284961818216649	0	0.0453469551768738	0.192419572343829	0	0.0397660006695763	0.251865076907345	0	0.0086680031438022	0	0.0986595105511188	0	0.0984599087845513
GSM1178986_Treat	0.0851582930877832	0	0.0699735460286652	0	0.00451965298632847	0.134003065796009	0.0513118308100691	0	0	0.100555242476839	0	0.0447335668275397	0.144304500071448	0	0.0282697217637551	0.265820446630948	0	0.0255351179407315	0.0458150155798831	0	0	0
GSM1178989_Treat	0	0	0.0589820758083962	0.0309232983483415	0	0.190695260005534	0.012693089741166	0	0	0.0808446190354856	0.0252290185338729	0.0111364905028201	0.120545070553194	0	0.0454682961512457	0.325357117051105	0	0.014774667487536	0.0120724482793992	0	0.0238139651089719	0.0474645833929316
GSM1179037_Treat	0.0369884998904562	0	0.0349968204157108	0	0	0.27106924301884	0.00136389439105767	0	0	0.0756938231865787	0.010574022803625	0	0.141926417894012	0	0.0607678709447793	0.246893422423891	0	0.034203385324578	0.0855225997064719	0	0	0
GSM1178993_Treat	0.0649643670577225	0	0.115759118812903	0.101359923493364	0	0.0557676264329597	0.0199212329909048	0	0	0.0599339551296069	0	0.0760083152530661	0.0915333763749407	0	0.0841103577480354	0.293749274053419	0	0	0	0.0190311785210982	0	0.0178612741319798
GSM1179021_Treat	0.102778806138262	0	0.0157990291963107	0.210008935772147	0	0.033963897329162	0.0098904707171945	0	0.0614633537127571	0	0.0107373215300766	0.0788156189406674	0.0725390155336472	0	0.0953728105829507	0.221472035076285	0.073601169020896	0	0	0	0	0.0135575364496431
GSM1179027_Treat	0.0986496455682577	0	0.0954612601048313	0.0918709617559663	0	0.135258614678413	0	0	0.0176370520567566	0.0140992451258394	0	0.00403205834782657	0.0873374907371626	0	0.066119876014389	0.251750964315788	0.00544586278583028	0	0.13233696850894	0	0	0
GSM1179025_Treat	0.0161442272379289	0	0.0527901122790799	0.0450887130428427	0	0.220701833735032	0.00714326958718839	0	0	0	0.0227523927658374	0	0.160304647078862	0	0	0.237267324872619	0	0.0342928634040339	0	0.0809501307791348	0.00245289119625798	0.120111594021183
GSM1179040_Treat	0.032124315852625	0.00203620627831171	0.0829405761860902	0.113761957699313	0	0.067194536079957	0.0228225254114139	0	0.00386938425525378	0	0.115400956571802	0	0.0543917054246834	0	0.0816979666712218	0.351620864106392	0	0	0.0327055989015186	0	0	0.0394334065614175
GSM1178987_Treat	0.0741857994191863	0	0.0821274458233751	0	0	0.155308727209283	0.00784512172973443	0	0	0.126005682148653	0	0.00223462142512988	0.107954755054303	0	0.0115577605653624	0.221685893996145	0	0.0200097980427697	0.038701564370359	0	0.0225725506076695	0.12981027960803
GSM1178995_Treat	0.0927354757407746	0	0.0889728421100739	0	0	0.130969848826722	0.00781068965966215	0	0	0.0171157073802517	0.0870388887921717	0.00318532409356388	0.0770839549010381	0	0.0456202824906439	0.319061499456997	0	0.0148227079711069	0.0932790166707875	0	0	0.0223037619062067
GSM1179003_Treat	0.0505040975963954	0	0.0416979326549105	0.0847744814889035	0	0.231029282076558	0	0	0.00643768697680533	0.0193593381786743	0	0.00343917150059698	0.130935173778454	0.105430083931895	0.0765718120261406	0.15066040977438	0	0.0181272827464208	0.0810332472698652	0	0	0
GSM1179004_Treat	0.0301787714778857	0	0.0622503996900891	0	0	0.204794460979946	0.0106380005418479	0	0	0.0517484166554356	0.027182163157675	0.0213451170472126	0.202573605884465	0	0.0139216847233436	0.127466566875873	0	0.0215719628045929	0	0.0537987780440901	0.0193411097374141	0.153188962380129
GSM1179006_Treat	0.0564639910379814	0	0.117730885829325	0.0944762877864512	0	0.0987560553955615	0.0628065402356169	0	0	0.0594762321603452	0	0.0201559020985574	0.0409161959125097	0	0.0916769157353935	0.238556555173706	0.00612940545409182	0	0.0954929630205087	0	0	0.0173620701599524
GSM1179015_Treat	0.064182423181514	0	0.0824215856644515	0	0	0.195271350919919	0.0173205848028953	0	0	0.131700242790687	0.00285122800826886	0.0247645252865263	0.0898321816307505	0	0.0385193796987878	0.232301844430803	0	0.0148085856965841	0	0.076961940659224	0.00795231913547742	0.0211118080941117
GSM1179026_Treat	0	0	0.0805207005779687	0.0221908061429541	0	0.405308448494067	0	0	0	0.117977469033936	0	0	0.0358282365928419	0.0629666258729352	0.144756379929358	0.0735355814309134	0.0069467140251686	0	0.0499690378998564	0	0	0
GSM1179033_Treat	0.0351348075412033	0	0.0978531190215545	0.0363202336296222	0	0.169953005660926	0.0282393007827601	0	0	0.111166948339052	0.0398707154260488	0	0.060189455571952	0	0.0553436223533028	0.286639555123385	0	0	0.0637976578180354	0	0	0.0154915787321575
GSM1179035_Treat	0.0940695022288826	0	0.0288363674905868	0.0486150564208529	0	0.267238039095076	0.0332802284454176	0	0	0.0743172518078393	0	0	0.0854963815518069	0	0.0846838948448917	0.205624905101088	0	0.0156033639909352	0.046394903890277	0	0	0.0158401051323461
GSM1627781_Treat	0.0309648751312584	0	0.127347601920208	0	0	0.242425326893169	0.0134661047727574	0	0	0.0963743566032684	0	0.0313132293723784	0.154056533004626	0	0.0577795357034811	0.17849990162809	0	0.0289529317434248	0	0.0107636249323768	0	0.0280559782949618
GSM1627784_Treat	0.0889960206853095	0	0.131433050981449	0	0.0331470570619916	0.13108248085594	0.0246849312071859	0	0	0.0632079210221163	0	0.0195986161311905	0.105635972913845	0	0.0904559371322186	0.223976470588523	0	0	0	0.0566351610263658	0	0.0311463803938657
GSM1627785_Treat	0.0296250963909258	0	0.131149093986059	0	0	0.258542444838565	0.0134028627878191	0	0	0.0674574223712286	0	0.0161456451119497	0.0650508004897942	0	0.0418382165627499	0.321769730825042	0	0	0.0410958241440898	0	0	0.0139228624917775
GSM1627792_Treat	0.0180822839878996	0	0.0879739341362363	0	0	0.196946282870177	0	0	0.0245731165147402	0.0334385830124347	0	0.0550024345953428	0.148955854628002	0	0.103771130657875	0.205425700281283	0.00304382925094368	0	0	0.10813244624316	0	0.0146544038219064
GSM1627793_Treat	0.113552083609353	0	0.100503395938381	0	0	0.157703926421318	0	0	0	0.00833316047288607	0	0.0806194205841318	0.166149201367499	0	0.0476626177752922	0.202945043646272	0	0.0159084945604278	0	0.106622655624439	0	0
GSM1627797_Treat	0.0220085466619677	0	0.115775869640648	0.0134655625209569	0	0.0617805219538459	0	0.00121053751459904	0	0.0573780308640229	0	0.0295046518924533	0.293806658452425	0	0.0643782820542899	0.0931950159177933	0	0.00944072049820723	0	0.0433261781452619	0.0157583826032788	0.17897104128025
GSM1627798_Treat	0	0	0.101836602749719	0.0607807200174429	0	0.207055905619659	0.0441128217997843	0	0	0	0	0.0367969013674403	0.168950963111855	0	0.0863616932891674	0.251547693651259	0	0	0.0109131075746943	0.00180775225473501	0	0.0298358385642449
GSM1627801_Treat	0.0192360512600238	0	0.0909959787157064	0.0261384964757223	0	0.306166298896887	0.018001285404865	0	0	0.0792845397654289	0	0	0.0407158467411751	0	0.0278717038100602	0.278710154028018	0	0.0160614012730121	0.0761804002242326	0	0	0.0206378434048682
GSM1627803_Treat	0.0281860265998502	0	0.105978519735859	0	0	0.220486846211259	0	0	0	0.154093186878254	0	0.0124266644262439	0.124573743512864	0	0.0412174599160952	0.205032653989082	0.0306117346573343	0.00681199040311084	0.0140034587835741	0.00372517554004475	0	0.0528525393464292
GSM1627805_Treat	0.0305966539733131	0	0.0946419491867277	0.0109780755095127	0	0.179437973396695	0.0314730994812834	0	0	0.0996957393628844	0	0	0.0499393330837331	0.102223107330358	0.0764664009950783	0.158881632166654	0.0236268930145022	0	0	0.111234713399577	0	0.0308044290996803
