# Supplementary material for: Identification and validation of disulfidptosis-associated molecular clusters in non-alcoholic fatty liver disease
Source: Front Genet. 2023 Sep 8;14:1251999. doi: 10.3389/fgene.2023.1251999 (PMC10514914; doi:10.3389/fgene.2023.1251999)
Supplement: Supplementary file 2 [file Table2.XLS]

## Sheet: Sheet1
S1	Sequences of PCR primers used in the study
Gene	Species	Forward Primer	Reverse Primer
β-actin	mouse	GTGACGTTGACATCCGTAAAGA	GCCGGACTCATCGTACTCC
DDO	mouse	CGGTTCCCTCAGTATGTGTTT	GTAAGCCAATAGCCCTTCTCTC
FRK	mouse	GAGATAGACCGCAACTCCATAC	GGCCACTGGAGTGGTATTATT
TMEM19	mouse	TGGTGTTTGTGAACGACTTAGA	GAGTCCACGAGTGATCCAAATAA
