# Supplementary material for: Identification and validation of disulfidptosis-associated molecular clusters in non-alcoholic fatty liver disease
Source: Front Genet. 2023 Sep 8;14:1251999. doi: 10.3389/fgene.2023.1251999 (PMC10514914; doi:10.3389/fgene.2023.1251999)
Supplement: Supplementary file 3 [file Table3.XLS]

DEGs of NAFLD clusters	DEGs of NAFLD	interGenes
TMEM65	CCDC121	JUND
TNXB	IVNS1ABP	SLC3A2
TGFBR1	ARAP1	SLC5A6
SMC2	TSC22D2	RASL11A
STOX2	HOXB5	PMM2
POLR2B	EDAR	SFXN5
VSTM2L	THPO	BAG3
TRMT5	OAF	TMEM19
MRPL47	VEGFC	SRFBP1
ELP4	DUS3L	FRK
SNW1	JUND	UTP3
DCTN4	C12orf76	SLC25A1
PNRC2	TIMP3	IQSEC1
TAF12	SLC9A3R2	AMD1
ANP32E	SNHG1	SHROOM1
NAALADL2	STAT3	TIGD2
MRPS17	TRMT11	ARL13B
TRIP11	FAM60A	DDO
GPR160	GPRC5C	PMP22
SH3BGRL	USP30	ABCE1
PLCE1	CCDC18	TLR3
CTF1	SLC3A2	SNRPD1
SMARCAD1	PVR	RAB43
SCARF1	NOV	TAP1
FEM1C	ATP6V0E2	HIVEP2
PTPN11	SLC5A6	SELK
E2F3	METRNL	RAP1GAP
KLKB1	TMF1	FNDC4
UTP23	YPEL2	SLC45A3
MMP15	HSPA2	IPO4
DHTKD1	ZFPM1	LHFP
GRAP	CX3CR1	D2HGDH
JUND	RASL11A	IRS1
CCND2	OSGIN2	UTP15
TMEM161A	STRN3	ART4
CD276	CRY1	SRM
SLC10A3	CYP27B1	HAPLN4
FAM126B	PMM2	TMEM185B
UBXN6	C21orf91	SCG5
GJA4	SLC46A1	CDA
IFT74	SFXN5	TNFSF10
GNB4	SLC22A4	CCDC59
SPATA5L1	BAG3	FAM168A
TTYH3	UCK1	SLC25A23
MAD2L1	TMEM19	HSPA13
LRRC40	CCL7	TGM2
HTATSF1	NR1I3	PCDH18
ITM2A	TNFRSF1A	PITPNM2
GDPD5	SRFBP1	TRAM2
CROT	PLCD1	SEC14L4
PRPF18	FRK	SEC14L2
ANGPT1	CHAF1A	PRELP
GCC2	FGL2	CD160
PLSCR4	C9orf72	MLXIP
SOX4	C3orf58	HSPA1B
SLC3A2	UTP3	CREB3L3
ABCD3	RORC	MMP2
SERBP1	SLC25A1	VSNL1
POLA1	APH1A	CDC42EP1
P4HA2	TMEM187	CHORDC1
SNRPA1	SNTA1	AFP
CDK2AP2	LIMS2	ARID3C
THBS3	CD44	SLC16A13
SLC5A6	TMEM88	NOL4
SEC61G	PDE4B	FICD
PI4KA	UMPS	GRAMD4
PRMT3	IQSEC1	MMP9
CCT6B	TSPYL2
PDIA6	MXD1
WDR72	HHEX
ATF7IP	NCF2
ABCB4	PLEKHH3
SH3BP2	LRRC8B
ELK1	PIGW
ZNF248	AMD1
MTRF1	C3orf52
PFN2	SHROOM1
TSSK4	ABHD15
ENG	TIGD2
RASL11A	ARL13B
SLC25A16	FAM177A1
ADCY4	LILRA5
CCAR1	DDO
ENPP1	BAZ1A
ANKRD36B	SAMD3
CD320	AKAP12
HDAC10	DDX21
NKX3-1	PMP22
PMM2	KLHL15
HBP1	ABCE1
FIBIN	IFI16
KCTD7	MAP1B
YJEFN3	TLR3
TMEM55A	HGF
ARHGAP29	SAC3D1
SSR1	SOD2
C7orf13	SNRPD1
SFXN5	RAB43
PTPN4	TAP1
CLIP3	TMEM39A
ANKRD36	C19orf25
GLYATL1	TIMP1
RANBP17	REEP4
MTHFR	C19orf44
ROBO2	FRMD7
CD47	WDR3
ZNF566	FAM117A
BAG3	YRDC
TMEM19	HIVEP2
SNORA16B	HDHD3
SLC22A18	SELK
UAP1L1	ASTE1
DAAM2	TANC1
ESRP2	GRASP
ANXA5	RAP1GAP
NXN	HSD11B2
ZNF573	NOP58
SRFBP1	FNDC4
GKAP1	ZFAND2B
PGK1	PRDM1
DENND5B	ABCG5
CDADC1	NUDT16L1
DENND2C	MAL2
FRK	SEMA4B
PDE3A	SLCO4A1
RSRC1	TBC1D2
C4orf32	NEDD9
TMTC1	SLC45A3
UTP3	CCDC150
SLC25A1	ZNF385B
ADAM20	CENPK
SLC7A5	DENND4A
CXorf21	STC2
EIF2B3	IPO4
GFPT1	GCA
NEU3	TM4SF1
LIN7C	RAB27A
AHI1	LPGAT1
ETAA1	TIFA
PLEKHM1	NCOA7
ALDH1B1	CNTNAP2
SLC36A4	ACSS1
C11orf65	GALT
SERINC2	SS18L1
GPR171	NHLRC1
SOAT1	LSG1
HELLS	MYL6B
IFT80	LHFP
ANGPTL1	FBXO27
ACBD5	SLC7A6OS
IQSEC1	PRKAB2
MEIS1	MAP1LC3B
SNORD45C	ERN1
FLYWCH2	KANK2
SBF1	D2HGDH
AR	SAMSN1
ISG20	SIRPA
EP400NL	LIMK2
ZNF91	ARL5B
ART5	THADA
GLS	EDN1
BDH2	CSF3R
S1PR5	FCAR
BZW1	IRS1
PNPLA7	HEXIM2
CHST14	NUPR1
MARS	PIM2
CYP4A11	UTP15
CD151	TMEM9
PREB	ABCC6
MBD6	TMEM71
SH2B3	LPAR1
EFNB3	HELB
IMMP1L	ART4
GNAI1	NETO2
FAM65C	KDM6B
MIR134	SIRT4
FAT4	PLLP
MRPL19	FAM53A
FAM161B	ENHO
ARMC1	RAPH1
RPL7	ING4
PGGT1B	BMP2
AGR2	RASSF2
RAB27B	GLIPR2
VRK1	MSX1
ANO5	ITPRIP
AMD1	SRF
IL7	PELI1
TRIM47	SEMA4G
LDHD	GPM6B
SHROOM1	DBI
RHOD	MTMR4
NFYB	ITGB7
VCPIP1	GNL3
RTN4RL2	TBX10
SNORD77	SRM
WWC2	SNRNP25
BRMS1L	SLC2A4RG
SOX18	ABCC6P2
EPHA4	PLAU
PMS1	CLEC4E
TIGD2	RELB
ZNF14	HAPLN4
LYSMD3	SERTAD1
TSHZ3	COL4A1
PLA2G4B	TMEM185B
MAPK13	SBNO2
ARL13B	SLA
PSAT1	DMRTA1
ABHD13	BRCA1
ZNF823	BYSL
TAF13	TCEA2
PRKAB1	NR3C2
DVL1	SCG5
MGAT4C	TMEM30B
ZNF507	TNIP3
TTC21B	GJA1
DMGDH	ZNF165
DDO	RBPMS
C5orf22	CENPQ
COX11	SPRY4
SAMD9	STARD10
NUDT13	RASIP1
OSGEPL1	SREBF1
C1orf27	SERPINB1
THAP2	GPATCH4
PMP22	LRAT
KLHDC7A	STK17B
NUCB2	CABLES1
IMPAD1	TRIB1
ABCE1	CDA
LGALS1	MGAM
PAN3	HIST1H2AC
UTP20	PDP2
COL6A1	RND3
FBXL4	GPD1
CBLN4	RPGR
QPCTL	ANXA1
CHIC1	TUBB6
WSB1	LRRN3
CHST12	MCL1
THRB	ITLN2
ZFP36L2	TNFSF10
EXOSC8	TMEM63A
TBC1D8B	SGMS2
OVCA2	LRIG1
TLR3	CCDC59
CEP57	FAM168A
ATP6V0C	MLKL
PEX3	HDC
PDK4	TNFAIP8L3
SNORD113-4	PPP1R3B
RIN3	ATP1B3
B4GALT6	ONECUT1
SLCO1B3	MLF1
CLOCK	SLC25A23
GLCCI1	HES1
ECT2	ADM
PPP1R12A	FOXO1
INTS7	DNMT3L
ASF1A	DUSP16
SLC30A10	HSPA13
NDUFB4	TGM2
AHDC1	STC1
LRRC59	PRRX1
HEXIM1	ENTPD7
ABCA9	SLC25A22
SLC22A3	TMEM158
COL12A1	FIGN
SNRPD1	STK17A
LRRC29	TOR3A
CCNL2	VPS37D
RAB43	B4GALT1
TAP1	ANXA3
MTMR10	SLC11A1
FRY	PCDH18
MTA3	OSM
RERG	PTGER2
COL27A1	AMOT
NBEA	PFKP
RPH3AL	PIM3
VIPR1	HOMER1
SPATA13	ARID5B
ZNF385A	PITPNM2
LYPLAL1	TRAM2
FAM174A	NOLC1
PPIL1	CLCF1
NDST2	CHSY3
SLC6A16	URB2
CFHR4	IFIT3
HIVEP2	ROM1
SMOC1	DAO
EXOC8	CDH19
SELK	NR2F6
SCCPDH	ITGA2
GALNT7	SEC14L4
NIT2	MCM2
MOCS3	INHBB
TMEM27	FRAT1
TFEC	ITGB8
PPP1R1C	IFFO2
RAP1GAP	CYHR1
CD226	IL1R1
MSH2	VNN2
ODF2L	EGR3
ECHDC1	HMOX1
RAB15	TPST1
EIF1AX	PARP1
FNDC4	TNIK
APPL1	BATF3
MED21	EHD4
SACS	EXT1
ZC3H3	DUSP6
VANGL2	TMEM169
CYTH2	IFIT2
PACS1	IFIT1
TLCD1	RHOB
PKD2	LONRF2
IDI1	PLAT
CHML	LONRF3
RPF1	SLC17A4
CD1C	CCL8
PIGB	PAQR7
BRCC3	NPTX2
FZD6	BOK
DDHD1	TBX3
KBTBD7	CYTIP
ONECUT2	SEC14L2
SNRPE	NOP16
SLC45A3	PRELP
OR10K2	HIVEP1
NAPG	CD83
CEP120	ACBD4
TNKS1BP1	PPRC1
ATXN3	ZFAND5
ADRA1A	C10orf2
CA5B	TRIM15
ABCC1	DLEU1
TFB1M	MTHFD2
PSTPIP2	DGCR5
GUCY1B2	SLC25A25
GPD2	GNAO1
GK5	MREG
PSMA2	MIDN
ST3GAL1	CD160
TDRD3	CDC7
HAUS6	ETV7
FAM83D	ANKRD37
MLXIPL	SLC38A1
ALG11	HAVCR2
IAPP	CIT
ZBTB10	FJX1
C10orf62	CD69
EDEM3	SYT12
IPO4	CASP4
PANK1	ABLIM3
RRAGD	MAFF
ZNF598	MLXIP
IYD	SOX17
KAT2A	ICAM1
CRIPAK	HSPA1B
GADD45A	ABHD8
MYBL1	SLC22A25
HERC5	FRMD6
LRRFIP1	ETS2
GBP7	MVK
TRIM66	LRRC3
DISP1	CDC42EP3
MIRLET7F1	ALOX5AP
HCN3	SLC25A42
ESF1	IL10
PNPLA8	RRP12
GRB7	CSRNP3
TMEM184C	EPHA1
LRRC61	FPR2
SNORD7	TEF
MGEA5	RASGEF1B
PKLR	C17orf96
PCDHB16	PADI4
SMC5	ODC1
COMT	CREB3L3
RPAP3	MMP2
ZNF500	TNFAIP6
KRT8	ABCG8
ANKAR	ANXA2
DPY19L4	LIPN
TDRD7	TNFAIP3
LTBP3	ATF3
SKAP2	VSNL1
SKA2	SDC4
GP6	KIF22
ZNF670	CDC42EP1
PUS10	SMO
INSIG2	DGAT1
GGCT	CMTM2
CELSR2	FAM129A
ADAMTS9	SLC22A7
CYP4X1	CHORDC1
SLC28A1	IL4R
VPS26A	FCGR2A
EFCAB7	DPYSL3
PIK3C2A	RAB26
HSPH1	LRIG3
GPRIN3	RALGDS
ASAH2B	DHRS13
ZKSCAN1	SEC14L3
LHFP	PDK2
WDR44	F3
ZNF675	STX11
PCDHB14	RTP4
NTRK2	IRAK3
ACOT2	FSTL3
PLD1	KLF5
ZNF780B	SLC12A1
ACSM5	MIR223
ZUFSP	C8orf4
HS6ST1	SRGN
F13B	AFP
RICTOR	ESPNL
TCEAL3	C2CD4B
D2HGDH	ANKS4B
UTF1	MAP3K8
CREM	SERPINB8
FOXP2	CXCR1
ATP8B4	ALDH1A3
ZDHHC2	SGK1
ATG5	TNFRSF10D
C9orf64	KIAA1161
POU6F2	CDKN1A
MPP6	LIF
SH2D1A	GRIA3
PPCDC	BLNK
MEF2C	LBP
POLK	LMNB1
RBM7	ARID3C
IRS1	KLF11
ANKRD50	NINL
AHSA2	ASPM
TLE2	JAKMIP2
PRPF39	WNT5A
PIN4	PPARGC1A
NLRP6	SERPINB2
HIBCH	LRG1
CASP8AP2	IL18RAP
DNHD1	CD3G
SSBP2	NFE2
ZBTB1	TLR2
PEX12	SLC16A13
UTP15	FOXC1
SPINK5	DHODH
TMEM156	BTG2
VWA1	NOL4
NAP1L3	BCL3
ART4	SIPA1L2
CFHR5	BACH2
C9orf66	RGS4
MTCH2	MNDA
IGFBP6	SERPINB9
LRRK2	COQ10A
PRSS23	KANK4
SVIP	HIST1H2BF
PCOLCE	ANGPTL4
COQ3	PNPLA3
SCFD1	GEM
SLC27A1	ODF3L1
PDLIM1	WWC1
DHRS7	SLC1A3
GREM2	HAS2
VDAC2	TACSTD2
TNFAIP2	FGF14
ZFP62	ISM1
C10orf88	PRSS3
PM20D2	S100A9
SSX2IP	IL1RN
TAS2R10	CEBPD
METTL2B	PFKFB3
RABGGTB	NAMPT
NBEAL1	IER5L
TMEM99	LDLR
LILRB2	RBP5
TMPO	STEAP4
NEU4	CCL3L3
SUMO4	MYBPH
PLN	C2CD4A
SESN3	ELFN1
GOLIM4	INHBE
CD37	SLC6A12
PPDPF	BCL6
CA13	KCNE4
TMEM106C	SELL
NAT1	CCR1
ZNF253	FLNC
SRM	SPHK2
ESCO1	CRYAB
TMEM133	NFKBIZ
OSGIN1	PLAUR
XPA	GPRC5A
GYS2	ELF3
DFNA5	ORAI3
MOSPD1	MCAM
CCR7	SHD
TUBB2B	TIPARP
HAPLN4	FILIP1L
MPV17L2	CXCL2
ZNF558	MMP19
TMEM185B	CXCR4
TYRO3	C14orf80
CETN3	MAPK4
PAPLN	PDLIM3
GIN1	MOGAT2
LAMA4	GPAM
CLTC	RNF43
SULT1B1	FICD
HOOK1	RRS1
PLTP	PLSCR1
SPRN	BCL2A1
CSGALNACT1	GRAMD4
ZBTB41	NR4A3
SCG5	EPHA2
SSB	ADAMTS4
SGCB	CD274
FBN1	ARL14
FAM188A	FAM169B
SNORD113-3	THRSP
GSPT1	FAM124B
FN3K	NFIL3
TM9SF3	GFPT2
GBA	KIAA0040
PPIF	DUSP1
SLC13A3	NAGS
RNF138	RNF152
RWDD2B	SLC2A3
SNTG1	KCNK1
ABCC3	RAPGEFL1
RANBP9	S100P
BCHE	TYMS
CNTD2	C2orf82
ST14	CRISPLD2
MPHOSPH6	CH25H
SLC25A40	IRS2
ZFP14	FAM107A
PTGR2	BIRC3
NF1	KRT222
MTSS1L	TNFSF14
PLCXD1	OSMR
TES	C5AR1
LRRC58	SLC25A34
ACVR1C	MOGAT1
GSN	PPP1R15A
PIGK	TMPRSS2
RPS6KB1	KLF4
PIK3C2G	MMP9
ITGAX	PPP1R3C
NSUN6	NAT8B
TSPYL5	PNRC1
CDA	PIM1
UBE2D1	PTX3
CSAD	FPR1
AMY2B	FNDC5
CALCRL	THBD
COMMD2	GADD45B
OXER1	RGS16
SLC38A6	CCL3
KCNC3	CEBPA
DCUN1D1	FOSL2
FAM102B	NNMT
GSTM4	IL1RL1
TGDS	SLC7A1
TAS2R13	SOCS1
SLCO2A1	GINS2
TMEM30A	FOSL1
SNX10	VNN3
BLID	CISH
SPON2	SPSB1
IL18	LCN2
PRLR	ZC3H12A
IFIT5	IL1B
DNAJB11	SOCS3
RAPGEF4	VCAN
PEX6	KLF6
IL6R	TGFB3
HOXD13	SOCS2
LAMA5	HBEGF
ADM2	RGS2
TNFSF10	DBP
ZNF140	PTGS2
ZNF83	RTP3
CCDC59	IER3
MIR193A	ZFP36
FAM168A	APOLD1
IMPA1	FMO1
LLGL2	NR4A1
OCLM	PROK2
APBA1	CCL2
ELOVL2	RGS1
NFIC	PHLDA1
LAMB1	JUN
MED24	C10orf10
ELMOD2	P4HA1
NMI	IGFBP2
SLC1A4	CCL20
SLC16A11	THBS1
PLK2	RND1
ENC1	FADS1
CYP4F12	EMP1
SLC25A23	MT1A
TRPM7	TNFRSF12A
HSPA13	FADS2
TUBG2	S100A12
CALML5	ADAMTS1
EIF2S1	S100A8
TGM2	NR4A2
TTC30B	IL6
TTBK1	AVPR1A
SCARA5	MYC
ARRDC3	RASD1
MYADM	PEG10
ZNF254	MIR21
DMXL1	CYR61
HHIP	SERPINE1
FGD4	JUNB
CES3	SLITRK3
EPS8L2	GADD45G
PCDH17	EGR1
ZNF124	SAA1
CRELD2	IGFBP1
GSDMB	FOS
ZNF518A	CYP7A1
PCDH18	FOSB
ZNF845
SLCO4C1
COL14A1
ZNF800
KLHL13
IL33
KLRF1
TPRKB
LENG8
TAS2R14
PITPNM2
TRAM2
RNF165
ABI3BP
HYOU1
ADH5
ZNF33B
EDIL3
UGT2A3
TIMM17A
CFHR2
POLR2K
PIP5K1C
EXPH5
FBXO8
GEN1
ACSS3
B3GAT1
ZNF181
TMEM182
NDUFA5
ABCA10
SEC14L4
GPR183
PNPLA4
NDUFAF1
DNAH1
CYP39A1
HES4
SARDH
INHBA
KCNT2
RFTN2
RAB18
FANCL
SLC17A9
KPNA3
GATA4
MIR30C2
GOLT1B
SLC19A2
TM6SF2
SEC14L2
BBS10
PRELP
TAS2R50
DNAJB4
HTATIP2
KLF15
SNORD102
VAV3
SLCO1B1
CYSLTR1
CUX2
SSR3
CD200R1
CD160
NPR3
ZNF117
HMCN1
CLK4
ZNF429
SULT2A1
MLXIP
MIRLET7C
SMC6
SRPRB
AHNAK2
HSPA1B
SEMA3D
ZNF521
LOC652276
THG1L
CDR1
RRN3
ATOH8
ITGB3
CLRN3
NAT2
TAS2R31
ADAMTSL2
SNORD5
LTBP4
CREB3L3
MMP2
TAS2R43
LGALS3BP
ETNK2
MIR15A
BBOX1
MIS12
VSNL1
IRF6
ASPN
TGFB1
CDC42EP1
RAB33B
GIMAP2
TLR1
CHORDC1
SPTLC3
ACE2
SUCNR1
SLITRK6
FOLH1B
GLS2
CTNNA3
MIR101-2
NIPAL1
AFP
CKAP2
HGFAC
OGN
ASPG
AGBL2
C17orf97
TC2N
SPCS2
AMN
ARID3C
KCNJ3
KRTAP5-3
NPAS2
GRAMD1C
CDH2
SLC16A13
CHRD
SERPINA12
MIR99A
NOL4
TMPRSS9
COL5A3
RANBP3L
CYP4A22
RHOBTB3
TCTEX1D1
SLC4A7
NUDT12
CACNA1H
IGSF9
SNORD50B
SLC16A7
LSM5
LY6G5B
LOC389834
STARD4
LRRC31
SULT1E1
CDC6
LGI1
SCN7A
DSG1
ZFP1
USMG5
HLA-DQA1
ITGB3BP
FICD
SLC35C1
GRAMD4
CAPN12
PTCH2
CFHR1
XRN2
SHBG
SLC25A33
SFXN1
UGT2B17
DBH
NRBF2
NECAB2
MMP9
GBP3
VWCE
SNORA31
SNORD78
OXT
WARS2
ZNF721
CLGN
SDS
SGTB
CHRNA4
LPA
TMEM154
SNHG3
GSTA2
SLC29A4
TSPAN8
NR1D1
LRRC19
TTTY14
HAMP
CFHR3
